# Supplementary material for: Synthesis of 2-Ethylhexyl 5-Bromothiophene-2-Carboxylates; Antibacterial Activities against Salmonella Typhi, Validation via Docking Studies, Pharmacokinetics, and Structural Features Determination through DFT
Source: Molecules. 2024 Jun 25;29(13):3005. doi: 10.3390/molecules29133005 (PMC11242937; doi:10.3390/molecules29133005)
Supplement: Supplementary file 1 [file molecules-29-03005-s001.zip]

Archive with 1 entries (1 files):
- molecules-2969330-supplementary.pdf
